# Supplementary material for: Using STR Data to Investigate the Impact of the Studbook Cap on Genetic Diversity in the American Standardbred Horse from 1998 to 2021
Source: Genes (Basel). 2025 Jun 27;16(7):748. doi: 10.3390/genes16070748 (PMC12294264; doi:10.3390/genes16070748)
Supplement: Supplementary file 1 [file genes-16-00748-s001.zip]

Archive with 1 entries (1 files):
- genes-3674848-supplementary.xlsx
