# Supplementary material for: Using STR Data to Investigate the Impact of the Studbook Cap on Genetic Diversity in the American Standardbred Horse from 1998 to 2021
Source: Genes (Basel). 2025 Jun 27;16(7):748. doi: 10.3390/genes16070748 (PMC12294264; doi:10.3390/genes16070748)
Supplement: Supplementary file 1 [file genes-16-00748-s001.zip › genes-3674848-supplementary.xlsx]

## Sheet: Supplemental Table 1
Supplemental Table 1. Number of pacers and trotters for which gait was assigned based on the individual's performance records or the sire's gait in the case of horses with no racing history.
Criteria for gait assignment	Pacers	Trotters
Performance records	74294	49554
Sire's gait	21907	30669
Totals	96201	80223

## Sheet: Supplemental Table 2
Supplemental Table 2. Genetic diversity measures in trotting and pacing Standardbreds foaled in the United States between 1998 and 2021. Number of individuals analyzed per year (N), Allelic richness (Na), number of effective alleles (Ne), observed and expected heterozygosity (HO and HE, respectively), and inbreeding coefficient (FIS) are shown. SE=standard error of the mean.
	Trotters						Pacers
Year	N	Na (SE)	Ne (SE)	HO (SE)	HE (SE)	FIS (SE)	N	Na (SE)	Ne (SE)	HO (SE)	HE (SE)	FIS (SE)
1998	1145	7.438 (0.465)	3.657 (0.238)	0.707 (0.029)	0.701 (0.028)	-0.010 (0.003)	2188	7.813 (0.430)	3.613 (0.260)	0.701 (0.021)	0.705 (0.018)	0.006 (0.011)
1999	2357	7.500 (0.438)	3.533 (0.241)	0.690 (0.031)	0.687 (0.031)	-0.005 (0.003)	3882	8.000 (0.500)	3.556 (0.259)	0.699 (0.023)	0.699 (0.019)	0.002 (0.014)
2000	3785	8.000 (0.592)	3.471 (0.251)	0.680 (0.032)	0.679 (0.032)	-0.002 (0.002)	5862	8.375 (0.576)	3.513 (0.264)	0.692 (0.025)	0.694 (0.020)	0.005 (0.016)
2001	3832	7.688 (0.463)	3.489 (0.247)	0.688 (0.032)	0.682 (0.031)	-0.009 (0.002)	5866	8.188 (0.627)	3.489 (0.260)	0.689 (0.026)	0.692 (0.020)	0.008 (0.016)
2002	3835	7.688 (0.506)	3.429 (0.245)	0.678 (0.033)	0.676 (0.032)	-0.004 (0.002)	5737	7.813 (0.627)	3.458 (0.261)	0.684 (0.025)	0.688 (0.020)	0.009 (0.015)
2003	3850	7.938 (0.574)	3.436 (0.249)	0.682 (0.033)	0.676 (0.033)	-0.009 (0.002)	5907	8.125 (0.576)	3.459 (0.261)	0.689 (0.024)	0.688 (0.021)	0.001 (0.012)
2004	3986	7.938 (0.504)	3.454 (0.247)	0.688 (0.032)	0.679 (0.031)	-0.012 (0.002)	5255	8.125 (0.632)	3.406 (0.258)	0.687 (0.023)	0.683 (0.021)	-0.004 (0.008)
2005	3880	7.750 (0.443)	3.441 (0.243)	0.683 (0.031)	0.678 (0.031)	-0.007 (0.002)	5300	8.188 (0.586)	3.398 (0.263)	0.687 (0.022)	0.681 (0.022)	-0.009 (0.003)
2006	3915	7.688 (0.514)	3.434 (0.248)	0.680 (0.033)	0.675 (0.033)	-0.008 (0.003)	4993	8.000 (0.570)	3.367 (0.265)	0.684 (0.023)	0.677 (0.023)	-0.011 (0.002)
2007	3512	7.313 (0.416)	3.403 (0.245)	0.677 (0.033)	0.672 (0.033)	-0.007 (0.003)	3640	7.813 (0.502)	3.362 (0.260)	0.685 (0.023)	0.677 (0.023)	-0.011 (0.003)
2008	3540	7.625 (0.473)	3.419 (0.254)	0.680 (0.034)	0.673 (0.033)	-0.010 (0.003)	4360	7.938 (0.512)	3.337 (0.260)	0.682 (0.024)	0.674 (0.023)	-0.011 (0.002)
2009	3408	7.500 (0.398)	3.366 (0.254)	0.675 (0.033)	0.668 (0.033)	-0.009 (0.003)	3908	7.875 (0.464)	3.327 (0.265)	0.681 (0.024)	0.673 (0.023)	-0.012 (0.002)
2010	3344	7.375 (0.427)	3.340 (0.248)	0.670 (0.033)	0.666 (0.033)	-0.007 (0.003)	4091	7.688 (0.514)	3.293 (0.265)	0.676 (0.024)	0.668 (0.024)	-0.012 (0.003)
2011	3070	7.313 (0.416)	3.368 (0.266)	0.669 (0.035)	0.665 (0.035)	-0.006 (0.004)	3830	7.625 (0.473)	3.222 (0.258)	0.669 (0.025)	0.662 (0.024)	-0.012 (0.002)
2012	3100	7.125 (0.375)	3.357 (0.268)	0.669 (0.036)	0.663 (0.035)	-0.008 (0.004)	3580	7.688 (0.472)	3.237 (0.249)	0.670 (0.023)	0.665 (0.023)	-0.007 (0.003)
2013	2908	7.313 (0.416)	3.351 (0.262)	0.674 (0.035)	0.664 (0.035)	-0.014 (0.003)	3470	7.438 (0.418)	3.260 (0.253)	0.672 (0.024)	0.667 (0.024)	-0.009 (0.004)
2014	2971	7.313 (0.454)	3.301 (0.256)	0.667 (0.035)	0.660 (0.035)	-0.012 (0.003)	3489	7.500 (0.408)	3.219 (0.254)	0.671 (0.023)	0.662 (0.024)	-0.014 (0.003)
2015	3087	7.250 (0.423)	3.285 (0.260)	0.665 (0.036)	0.656 (0.036)	-0.012 (0.004)	3211	7.375 (0.446)	3.210 (0.243)	0.670 (0.025)	0.663 (0.023)	-0.010 (0.003)
2016	3033	7.188 (0.390)	3.275 (0.256)	0.663 (0.036)	0.656 (0.035)	-0.010 (0.003)	3036	7.438 (0.387)	3.194 (0.248)	0.667 (0.025)	0.659 (0.025)	-0.012 (0.003)
2017	3195	7.313 (0.435)	3.275 (0.251)	0.663 (0.037)	0.657 (0.036)	-0.009 (0.003)	3014	7.688 (0.481)	3.174 (0.247)	0.663 (0.025)	0.658 (0.025)	-0.009 (0.004)
2018	3512	7.375 (0.397)	3.275 (0.251)	0.661 (0.037)	0.655 (0.037)	-0.009 (0.003)	2986	7.625 (0.507)	3.173 (0.246)	0.663 (0.025)	0.657 (0.025)	-0.009 (0.003)
2019	3821	7.813 (0.440)	3.264 (0.254)	0.658 (0.037)	0.654 (0.037)	-0.007 (0.002)	3049	7.500 (0.483)	3.181 (0.254)	0.666 (0.026)	0.657 (0.025)	-0.014 (0.002)
2020	4073	7.375 (0.417)	3.261 (0.250)	0.662 (0.037)	0.655 (0.036)	-0.008 (0.004)	3104	7.250 (0.452)	3.182 (0.251)	0.663 (0.025)	0.657 (0.025)	-0.009 (0.003)
2021	3064	7.625 (0.482)	3.266 (0.258)	0.661 (0.037)	0.654 (0.037)	-0.010 (0.003)	2443	7.250 (0.423)	3.166 (0.239)	0.666 (0.024)	0.657 (0.025)	-0.014 (0.003)

## Sheet: Supplemental Table 3
Supplemental Table 3. Statistical analysis of measures of genetic diversity in trotting Standardbreds of different book sizes (high, medium, and low) foaled in the United States between 1998 and 2021. Number of individuals analyzed per year (N), allelic richness (Na), number of effective alleles (Ne), observed and expected heterozygosity (HO and HE, respectively), and inbreeding coefficient (FIS)…
Year	Na - High Book	Na - Medium Book	Na - Low Book	Year	Ne - High Book	Ne - Medium Book	Ne - Low Book	Year	HO - High Book	HO - Medium Book	HO - Low Book	Year	HE - High Book	HE - Medium Book	HE - Low Book	Year	FIS - High Book	FIS - Medium Book	FIS - Low Book
1998	6.75	6.75	7.1875	1998	3.70086	3.59943	3.59967	1998	0.713568	0.705774	0.70239	1998	0.703143	0.694163	0.699271	1998	-0.0144493	-0.0172451	-0.00453252
1999	6.625	7.125	7.3125	1999	3.42014	3.49181	3.63874	1999	0.67725	0.687019	0.70798	1999	0.669688	0.685055	0.70104	1999	-0.0091836	-0.00368447	-0.0108231
2000	7.125	7.125	7.625	2000	3.34148	3.43949	3.5916	2000	0.664768	0.684502	0.692164	2000	0.655772	0.679061	0.696052	2000	-0.0143238	-0.00836823	0.00519454
2001	6.9375	6.8125	7.4375	2001	3.36981	3.46516	3.5738	2001	0.678369	0.688803	0.696791	2001	0.662257	0.681864	0.694115	2001	-0.023718	-0.0105539	-0.0040961
2002	6.8125	7.375	7.3125	2002	3.22421	3.46791	3.52614	2002	0.665846	0.682132	0.687066	2002	0.651331	0.677147	0.68913	2002	-0.0219788	-0.00778186	0.00374918
2003	6.75	7.125	7.625	2003	3.33715	3.40089	3.50514	2003	0.678866	0.678696	0.687269	2003	0.664173	0.668794	0.68603	2003	-0.0224282	-0.0145241	-0.00213125
2004	7.0625	7	7.5625	2004	3.4032	3.39741	3.49618	2004	0.687828	0.683389	0.691736	2004	0.67437	0.673501	0.682553	2004	-0.019594	-0.0134924	-0.0129363
2005	6.875	7	7.5	2005	3.31163	3.45506	3.47853	2005	0.678833	0.684102	0.685213	2005	0.668347	0.677468	0.681385	2005	-0.0157922	-0.00931956	-0.00645433
2006	7.0625	7	7.1875	2006	3.38661	3.36938	3.47054	2006	0.682099	0.678969	0.679959	2006	0.66787	0.671557	0.680463	2006	-0.0222562	-0.0112436	0.000436937
2007	6.5	6.875	7.0625	2007	3.28734	3.40193	3.43983	2007	0.680538	0.674475	0.674663	2007	0.660097	0.672407	0.677086	2007	-0.031145	-0.00358369	0.00278557
2008	6.75	7.0625	7.1875	2008	3.39378	3.33853	3.45334	2008	0.685717	0.672363	0.681589	2008	0.668087	0.666284	0.67754	2008	-0.0262555	-0.00812383	-0.00499196
2009	6.875	7	7.1875	2009	3.30048	3.3164	3.38161	2009	0.684106	0.666833	0.67264	2009	0.659774	0.661225	0.674276	2009	-0.0361912	-0.0074564	0.000962432
2010	6.5625	6.875	7.1875	2010	3.18111	3.33757	3.42862	2010	0.669858	0.665074	0.675552	2010	0.646876	0.662997	0.678451	2010	-0.0363402	-0.00173468	0.00315909
2011	6.75	7	6.8125	2011	3.23593	3.42139	3.39456	2011	0.656946	0.679386	0.671986	2011	0.643923	0.673842	0.671966	2011	-0.0221377	-0.00755864	-0.000696562
2012	6.5	6.9375	6.9375	2012	3.23147	3.36741	3.39044	2012	0.663784	0.674833	0.667507	2012	0.643645	0.667689	0.669618	2012	-0.030541	-0.0114683	0.00448819
2013	6.75	6.625	7.0625	2013	3.24557	3.36705	3.33792	2013	0.67018	0.677317	0.672864	2013	0.652283	0.664075	0.665623	2013	-0.0284747	-0.0200589	-0.0100905
2014	6.6875	6.75	6.875	2014	3.12684	3.35496	3.35273	2014	0.655988	0.677114	0.6685	2014	0.637954	0.664875	0.66675	2014	-0.0296675	-0.0193771	-0.00299928
2015	6.875	6.6875	7.125	2015	3.13184	3.31076	3.34859	2015	0.650711	0.675024	0.668175	2015	0.635818	0.661168	0.663599	2015	-0.0239261	-0.0193437	-0.00676884
2016	6.6875	6.875	6.8125	2016	3.1401	3.29426	3.3256	2016	0.654665	0.670204	0.662451	2016	0.63673	0.659423	0.663409	2016	-0.0302361	-0.0162165	0.000608844
2017	6.8125	6.625	6.9375	2017	3.19351	3.22734	3.34788	2017	0.6652	0.657744	0.667073	2017	0.643082	0.651222	0.667467	2017	-0.0349066	-0.00843446	0.00108455
2018	6.75	6.875	7.0625	2018	3.12593	3.28721	3.35987	2018	0.64753	0.66331	0.671821	2018	0.634591	0.654942	0.66826	2018	-0.0226003	-0.0122209	-0.00645287
2019	6.9375	7.0625	7.3125	2019	3.11001	3.27535	3.34933	2019	0.641465	0.66813	0.665871	2019	0.629353	0.657334	0.665807	2019	-0.0184713	-0.0166716	0.000233418
2020	6.8125	6.9375	7.125	2020	3.09531	3.30801	3.33581	2020	0.650083	0.663859	0.671191	2020	0.632189	0.657721	0.667359	2020	-0.0282761	-0.00755877	-0.00478811
2021	6.8125	7.0625	7.1875	2021	3.08615	3.29146	3.35862	2021	0.645235	0.665233	0.673292	2021	0.628529	0.656	0.668923	2021	-0.0274385	-0.0126773	-0.00654327
	Na - High Book	Na - Medium Book	Na - Low Book		Ne - High Book	Ne - Medium Book	Ne - Low Book		HO - High Book	HO - Medium Book	HO - Low Book		HE - High Book	HE - Medium Book	HE - Low Book		FIS - High Book	FIS - Medium Book	FIS - Low Book
Pre-studbook cap (1998-2009) mean	6.84	7.02092	7.34933		3.373	3.4285	3.51308		0.68158	0.68225	0.68833		0.667	0.67567	0.6865		-0.02133	-0.00958	-0.00275
Post-studbook cap (2010-2021) mean	6.75	6.85958	7.03683		3.15867	3.32008	3.361		0.656	0.66967	0.66975		0.63883	0.66092	0.66808		-0.02767	-0.01275	-0.0025
P-value	0.139016	0.0221	0.0003		0.0001	0.0005	0.0001		0.0001	0.0015	0.0001		0.0001	0.0001	0.0001		0.0264	0.126	0.9059

## Sheet: Supplemental Table 4
Supplemental Table 4. Statistical analysis of measures of genetic diversity in pacing Standardbreds of different book sizes (high, medium, and low) foaled in the United States between 1998 and 2021. Number of individuals analyzed per year (N), allelic richness (Na), number of effective alleles (Ne), observed and expected heterozygosity (HO and HE, respectively), and inbreeding coefficient (FIS) a…
Year	Na - High Book	Na - Medium Book	Na - Low Book	Year	Ne - High Book	Ne - Medium Book	Ne - Low Book	Year	HO - High Book	HO - Medium Book	HO - Low Book	Year	HE - High Book	HE - Medium Book	HE - Low Book	Year	FIS - High Book	FIS - Medium Book	FIS - Low Book
1998	7.25	7.375	7.5	1998	3.53568	3.56643	3.69293	1998	0.70137	0.69589	0.705818	1998	0.698759	0.698794	0.710866	1998	-0.00218417	0.00520315	0.0083791
1999	7.3125	7.5625	7.8125	1999	3.39443	3.56043	3.66032	1999	0.692297	0.705225	0.69913	1999	0.683064	0.698997	0.707762	1999	-0.0121567	-0.00696782	0.0147474
2000	7.5625	7.75	8.0625	2000	3.34232	3.52131	3.62928	2000	0.681887	0.693613	0.701066	2000	0.677838	0.693788	0.704821	2000	-0.00325688	0.00332945	0.00708008
2001	7.25	7.625	8.0625	2001	3.34252	3.44554	3.61176	2001	0.686405	0.684442	0.69511	2001	0.678379	0.687642	0.703101	2001	-0.00846042	0.00775701	0.0141473
2002	7.25	7.4375	7.625	2002	3.26525	3.44644	3.59076	2002	0.672011	0.6859	0.695777	2002	0.66904	0.687209	0.701114	2002	-0.00108733	0.00443531	0.00945627
2003	7.3125	7.625	7.8125	2003	3.26974	3.43887	3.58658	2003	0.67598	0.687787	0.703425	2003	0.66942	0.686451	0.700378	2003	-0.00739013	0.00138546	-0.00330606
2004	7.375	7.5	7.75	2004	3.19308	3.37024	3.54496	2004	0.676319	0.682217	0.702278	2004	0.663098	0.680228	0.696474	2004	-0.0179065	-0.000994276	-0.00810672
2005	7.5625	7.5625	7.5	2005	3.17343	3.42378	3.52784	2005	0.673355	0.692563	0.697353	2005	0.657911	0.682243	0.694677	2005	-0.0232957	-0.0148814	-0.00440387
2006	7.25	7.1875	7.6875	2006	3.22774	3.29188	3.5021	2006	0.67525	0.679833	0.697533	2006	0.659082	0.671597	0.691046	2006	-0.0257332	-0.0122697	-0.00987496
2007	7.1875	7.125	7.5	2007	3.1846	3.32	3.49702	2007	0.677629	0.679886	0.695437	2007	0.656288	0.674554	0.691301	2007	-0.0318433	-0.00835616	-0.0066622
2008	7.25	7.125	7.6875	2008	3.13047	3.35256	3.43853	2008	0.674312	0.681846	0.68822	2008	0.653436	0.672887	0.686445	2008	-0.0312138	-0.0124173	-0.00284187
2009	6.75	7.4375	7.4375	2009	3.17152	3.25985	3.44109	2009	0.666873	0.686297	0.688804	2009	0.64931	0.669949	0.686537	2009	-0.0286952	-0.0239858	-0.00236376
2010	7	7.125	7.5	2010	3.08913	3.25897	3.42477	2010	0.659149	0.67549	0.693388	2010	0.641945	0.667193	0.683484	2010	-0.0265263	-0.0134285	-0.0149557
2011	6.9375	7.3125	7.125	2011	3.03248	3.21718	3.331	2011	0.659949	0.667908	0.680315	2011	0.639551	0.659663	0.675341	2011	-0.032612	-0.0136952	-0.00615815
2012	6.8125	7.125	7.4375	2012	3.10398	3.2083	3.32554	2012	0.664468	0.665775	0.679446	2012	0.649892	0.662224	0.675441	2012	-0.0236711	-0.00594533	-0.00576952
2013	6.8125	6.875	7.3125	2013	3.14512	3.16564	3.38812	2013	0.664564	0.666432	0.686301	2013	0.652688	0.659094	0.680106	2013	-0.0181188	-0.0121782	-0.0097913
2014	6.9375	6.8125	7.125	2014	3.07446	3.12701	3.35221	2014	0.666121	0.665435	0.680574	2014	0.647303	0.650459	0.676501	2014	-0.0313473	-0.0238433	-0.00643848
2015	6.8125	6.75	7.25	2015	3.03895	3.1731	3.33329	2015	0.661184	0.670666	0.678713	2015	0.642997	0.659413	0.67555	2015	-0.0290514	-0.0156545	-0.00370528
2016	6.8125	6.9375	7.125	2016	3.0449	3.16261	3.29497	2016	0.66001	0.664891	0.676024	2016	0.643048	0.655034	0.671506	2016	-0.0261192	-0.0154788	-0.00739816
2017	6.75	6.75	7.125	2017	3.04408	3.10161	3.29519	2017	0.656499	0.656281	0.67662	2017	0.645431	0.645027	0.672655	2017	-0.0168705	-0.0181888	-0.00608733
2018	6.5625	6.9375	7.375	2018	3.02445	3.14837	3.28854	2018	0.653916	0.663875	0.67284	2018	0.642608	0.653271	0.670206	2018	-0.0175885	-0.0165753	-0.00432106
2019	6.5	6.4375	7.375	2019	3.0265	3.20529	3.24758	2019	0.659619	0.665058	0.674116	2019	0.641519	0.653686	0.666331	2019	-0.0259922	-0.0192948	-0.0116468
2020	6.375	6.5	7.0625	2020	3.07135	3.12381	3.2424	2020	0.662089	0.666807	0.65975	2020	0.64317	0.652631	0.665145	2020	-0.0277857	-0.0229382	0.00709285
2021	6.5	6.8125	6.75	2021	3.02269	3.16393	3.22733	2021	0.6569	0.674258	0.666641	2021	0.637885	0.658973	0.662715	2021	-0.0294144	-0.0235314	-0.00752387
	Na - High Book	Na - Medium Book	Na - Low Book		Ne - High Book	Ne - Medium Book	Ne - Low Book		HO - High Book	HO - Medium Book	HO - Low Book		HE - High Book	HE - Medium Book	HE - Low Book		FIS - High Book	FIS - Medium Book	FIS - Low Book
Pre-studbook cap (1998-2009) mean	7.27625	7.44292	7.70342		3.26925	3.41642	3.56033		0.67933	0.688	0.69742		0.66783	0.68375	0.69783		-0.016	-0.00483	0.00133
Post-studbook cap (2010-2021) mean	6.73467	6.86483	7.21367		3.05975	3.17133	3.31258		0.66033	0.66683	0.67708		0.64408	0.65633	0.67292		-0.0255	-0.01675	-0.00642
P-value	0.0001	0.0001	0.0001		0.0001	0.0001	0.0001		0.0001	0.0001	0.0001		0.0001	0.0001	0.0001		0.0191	0.0012	0.0157

## Sheet: Supplemental Table 5
Supplemental Table 5. Slopes of regression lines between time periods for trotting and pacing Standardbred foal crops. P-values of the difference in slopes of the regression are listed below each pair of slopes. Bolded P-values are significant at p<0.05.
	Trotters								Pacers
	1998-2003	2004-2009	2004-2009	2010-2015	2010-2015	2016-2021	1998-2009	2010-2021	1998-2003	2004-2009	2004-2009	2010-2015	2010-2015	2016-2021	1998-2009	2010-2021
Na slopes	0.0786286	-0.084	-0.084	-0.0124857	-0.0124857	0.0802571	-0.00984615	0.0292727	0.0232143	-0.0625	-0.0625	-0.0625	-0.0625	-0.0678571	-0.0126748	-0.0277535
P-value (difference in slopes )	0.027		0.149		0.107		0.102		0.206746		0.85048		0.895614		0.435621
Ne slopes	-0.0399865	-0.0152931	-0.0152931	-0.0137519	-0.0137519	-0.00276686	-0.017217	-0.0101062	-0.0311792	-0.016731	-0.016731	-0.0114282	-0.0114282	-0.00313538	-0.0245716	-0.00955481
P-value (difference in slopes )	0.0587575		0.821361		0.0888997		0.0890602		0.0166054		0.422847		0.232416		<.01
HE slopes	-0.00449088	-0.00203364	-0.00203364	-0.0017843	-0.0017843	-0.000534031	-0.00193728	-0.00120929	-0.00327637	-0.00212316	-0.00212316	-0.000660616	-0.000660616	-0.000385911	-0.00277224	-0.000999321
P-value (difference in slopes )	0.0824754		0.616577		0.0210656		0.108604		0.0521868		0.0672041		0.69447		<.01
HO slopes	-0.00447761	-0.00221181	-0.00221181	-0.000808299	-0.000808299	-0.000441256	-0.00175023	-0.00111649	-0.00304402	-0.00141675	-0.00141675	-0.000656922	-0.000656922	-8.94964e-05	-0.0015709	-0.000935906
P-value (difference in slopes )	0.264218		0.145044		0.652733		0.280895		0.0811858		0.258183		0.472863		0.0616693
FIS slopes	-1.98595e-05	0.000214922	0.000214922	-0.00148421	-0.00148421	-6.09402e-06	-0.000303282	-9.22707e-05	-0.000125247	-0.00117773	-0.00117773	2.74954e-05	2.74954e-05	-0.00055474	-0.00201757	-0.000119668
P-value (difference in slopes )	0.830167		0.0454169		0.035731		0.52133		0.297601		0.175899		0.542615		<.01

## Sheet: Supplemental Table 6
Supplemental Table 6. Pairwise FST values between trotting and pacing Standardbreds from 1998 to 2021.
Year	Pairwise FST - Trotters vs. Pacers
1998	0.0433123
1999	0.0475312
2000	0.0541101
2001	0.0567107
2002	0.059997
2003	0.0596747
2004	0.0596529
2005	0.061207
2006	0.0641417
2007	0.0657473
2008	0.0681153
2009	0.0690561
2010	0.0699462
2011	0.0741314
2012	0.0767016
2013	0.0755701
2014	0.081063
2015	0.0823329
2016	0.0873031
2017	0.090034
2018	0.0909353
2019	0.0919437
2020	0.0894854
2021	0.0857249

## Sheet: Supplemental Table 7
Supplemental Table 7. Pairwise FST values between trotting and pacing Standardbreds foaled in the United States between 1998 and 2021. FST values between each subpopulation per year are shown below the diagonal.
	PACER1998	PACER1999	PACER2000	PACER2001	PACER2002	PACER2003	PACER2004	PACER2005	PACER2006	PACER2007	PACER2008	PACER2009	PACER2010	PACER2011	PACER2012	PACER2013	PACER2014	PACER2015	PACER2016	PACER2017	PACER2018	PACER2019	PACER2020	PACER2021	TROTTER1998	TROTTER1999	TROTTER2000	TROTTER2001	TROTTER2002	TROTTER2003	TROTTER2004	TROTTER2005	TROTTER2006	TROTTER2007	TROTTER2008	TROTTER2009	TROTTER2010	TROTTER2011	TROTTER2012	TROTTER2013	TROTTER2014	TROTTER2015	TROTTER2016	TROTTER2017	TROTTER2018	TROTTER2019	TROTTER2020	TROTTER2021
PACER1998	NA
PACER1999	0.000391465	NA
PACER2000	0.00102284	0.000292827	NA
PACER2001	0.00171175	0.000726355	0.000231276	NA
PACER2002	0.00244418	0.00114011	0.000627822	0.000233148	NA
PACER2003	0.00294064	0.00141619	0.000841009	0.000418081	8.58417e-05	NA
PACER2004	0.00418115	0.0024024	0.00161887	0.000878048	0.000376544	0.000220885	NA
PACER2005	0.00535607	0.00332354	0.00232182	0.00140998	0.000766817	0.000523192	0.000231416	NA
PACER2006	0.00635809	0.00407623	0.00298228	0.0020121	0.00116205	0.000858287	0.00043007	0.00010474	NA
PACER2007	0.00685826	0.00438511	0.00324869	0.00224148	0.00124775	0.000964924	0.000548818	0.000246985	0.000190932	NA
PACER2008	0.00868232	0.00591084	0.00452084	0.00327855	0.00210535	0.00174539	0.00122942	0.000701065	0.000551787	0.000152093	NA
PACER2009	0.00900005	0.00612116	0.00471124	0.00359375	0.00236679	0.00198689	0.00163724	0.00094555	0.000882059	0.000472532	0.000184404	NA
PACER2010	0.0103541	0.0072397	0.00561922	0.00435263	0.00303579	0.00262266	0.00211495	0.00134452	0.00107054	0.000660778	0.000220811	0.000111834	NA
PACER2011	0.0122137	0.00875088	0.00689946	0.00550255	0.00405283	0.00361965	0.00293949	0.00210674	0.00176515	0.00124343	0.000596015	0.000439219	0.000148766	NA
PACER2012	0.0134346	0.00995571	0.0078598	0.00634366	0.00483268	0.00439605	0.00370581	0.00279114	0.00248105	0.00172798	0.000864921	0.000852147	0.000559316	0.000302429	NA
PACER2013	0.0137258	0.0102212	0.00809431	0.00659176	0.00514056	0.00465259	0.00394457	0.002986	0.00271309	0.00183161	0.000981471	0.00111133	0.000729011	0.000584123	0.000173891	NA
PACER2014	0.0153822	0.011636	0.0093951	0.00780529	0.00620224	0.0057876	0.00483879	0.0039898	0.00357017	0.00265109	0.00168496	0.00185355	0.00134156	0.000783547	0.000412153	0.000340745	NA
PACER2015	0.0154952	0.0118556	0.00956714	0.00786101	0.00627572	0.00593879	0.00500235	0.00410974	0.00371451	0.00265348	0.00173356	0.00194072	0.00144654	0.000908924	0.000408501	0.000410997	0.000229842	NA
PACER2016	0.0178775	0.0140145	0.0114239	0.00963041	0.00794929	0.00763557	0.00659465	0.00535392	0.00495579	0.00380027	0.00272003	0.00301554	0.0022445	0.00177814	0.00114793	0.000785693	0.000690783	0.000383801	NA
PACER2017	0.0201865	0.0160821	0.013219	0.0112487	0.009572	0.00912194	0.00818956	0.00675228	0.00635933	0.00514614	0.00379265	0.00403592	0.00312292	0.00260124	0.00169028	0.00130454	0.00118115	0.000926468	0.00027047	NA
PACER2018	0.0195519	0.0154359	0.0126427	0.0108257	0.00924055	0.00870503	0.0077568	0.00648315	0.00589323	0.00483384	0.00353722	0.0038011	0.00282888	0.00243454	0.00155788	0.00129648	0.00108969	0.000980646	0.00048542	0.000275042	NA
PACER2019	0.0207319	0.0165304	0.0136663	0.0117094	0.00997325	0.00937177	0.00841999	0.00714069	0.00648332	0.00541461	0.00389404	0.004287	0.00330383	0.00291086	0.00179571	0.00144765	0.00134299	0.00112137	0.000642964	0.000354543	0.000307047	NA
PACER2020	0.0211708	0.0169505	0.0139959	0.0122042	0.0105128	0.00993153	0.00931173	0.00780924	0.00717265	0.0060533	0.00450877	0.00475607	0.00376642	0.00340475	0.00221673	0.00188195	0.00200885	0.00167855	0.00105557	0.000567979	0.000596314	0.000249287	NA
PACER2021	0.0212461	0.0172405	0.014246	0.0124325	0.0107901	0.0103481	0.00975692	0.00829895	0.00766929	0.00658212	0.00500331	0.00526021	0.00425804	0.00398619	0.00282411	0.00258821	0.00260347	0.00226038	0.00187197	0.00127847	0.00128124	0.00089529	0.000460029	NA
TROTTER1998	0.0433123	0.0448766	0.0478052	0.0492668	0.0499858	0.0505283	0.0529437	0.0531052	0.0546229	0.0554348	0.0579319	0.0571674	0.0595996	0.0628361	0.063375	0.0629722	0.0656515	0.065593	0.0690278	0.0722557	0.0716248	0.0724754	0.0728398	0.0698071	NA
TROTTER1999	0.0460535	0.0475312	0.0502643	0.0518371	0.0526335	0.0534085	0.055873	0.0560461	0.0576957	0.0584568	0.0612077	0.0602739	0.0628244	0.0659646	0.0667202	0.0663491	0.0691629	0.0688686	0.0722986	0.0756632	0.0751122	0.0761874	0.0763766	0.0730403	0.000762806	NA
TROTTER2000	0.0500166	0.0514109	0.0541101	0.0557172	0.0564394	0.0573439	0.0597366	0.0599675	0.0615074	0.0624368	0.0653491	0.0644493	0.0670057	0.0701085	0.0709629	0.0707288	0.0735822	0.0731169	0.0766867	0.0802065	0.0796216	0.0807194	0.0808474	0.0774818	0.00186787	0.000348796	NA
TROTTER2001	0.0509992	0.0523738	0.0551315	0.0567107	0.0573609	0.058219	0.06071	0.0609368	0.0624477	0.0633268	0.0661832	0.0651635	0.0677396	0.0709075	0.07167	0.0714722	0.0743264	0.0739384	0.077412	0.0808063	0.080221	0.0812688	0.0813392	0.0779041	0.0017008	0.000509934	0.000161527	NA
TROTTER2002	0.0535946	0.0549891	0.0576987	0.0592814	0.059997	0.0608982	0.0634968	0.0636699	0.0652683	0.0662272	0.0691313	0.0681117	0.0707492	0.0740163	0.074728	0.0746029	0.0775629	0.0771758	0.0806646	0.0840975	0.0835444	0.0845787	0.0845777	0.0810659	0.00242314	0.00086404	0.000347797	0.000124767	NA
TROTTER2003	0.0521973	0.0536008	0.0565455	0.0580438	0.0587581	0.0596747	0.0622263	0.0625214	0.0640796	0.0651453	0.0681107	0.0671102	0.0697597	0.0730679	0.0739998	0.0739317	0.0767942	0.0765249	0.0801783	0.0836456	0.0830317	0.0840544	0.0842222	0.0807332	0.00229965	0.000987152	0.000528335	0.000308377	0.000230827	NA
TROTTER2004	0.0506297	0.0516952	0.0545596	0.0559353	0.056455	0.0572711	0.0596529	0.0598636	0.0612933	0.0622566	0.065103	0.0640205	0.0666396	0.0697057	0.0706441	0.0706664	0.0734911	0.0730991	0.0767318	0.0801487	0.0795645	0.0806064	0.0808474	0.0774517	0.00229585	0.00115351	0.000703524	0.000389091	0.000461413	0.000295226	NA
TROTTER2005	0.0517826	0.0529639	0.0557893	0.0571773	0.0577676	0.0585992	0.0610115	0.061207	0.062648	0.0635701	0.0664399	0.0654189	0.0679975	0.0711316	0.0720336	0.0719707	0.0749279	0.074455	0.0781294	0.0816441	0.0809863	0.0820309	0.0822734	0.0788242	0.00258617	0.00133944	0.000815503	0.000567703	0.000555935	0.000535327	7.69525e-05	NA
TROTTER2006	0.0532694	0.0544781	0.057346	0.0586592	0.059182	0.0600227	0.0624291	0.0626224	0.0641417	0.0649832	0.0677561	0.0666705	0.0692356	0.0723208	0.0732484	0.0732075	0.075954	0.07556	0.0793702	0.0828409	0.0822677	0.083184	0.08354	0.0798046	0.00293167	0.0015626	0.0010794	0.000821909	0.000731753	0.000744814	0.000492415	0.000321755	NA
TROTTER2007	0.0540568	0.0550649	0.0579711	0.0592942	0.059808	0.0606346	0.0631346	0.0634183	0.0649113	0.0657473	0.0686712	0.0675475	0.0701139	0.0731909	0.0742019	0.0742071	0.0768692	0.0765416	0.0804289	0.0838186	0.0832811	0.084271	0.0845883	0.080982	0.00359024	0.00196037	0.00134197	0.000947874	0.000909415	0.000795356	0.000571723	0.000519425	0.000180173	NA
TROTTER2008	0.0538094	0.0548811	0.0577947	0.059017	0.0594395	0.0603628	0.0627805	0.0629913	0.0644557	0.0652542	0.0681153	0.066947	0.0695452	0.0727142	0.0737056	0.0737152	0.0765518	0.0761038	0.0799825	0.0834561	0.0829167	0.0839133	0.0841661	0.0803864	0.00405628	0.002526	0.00170086	0.00134386	0.0012955	0.00111749	0.000804635	0.000576333	0.000278673	0.000315202	NA
TROTTER2009	0.055481	0.0566058	0.0594529	0.0606508	0.0610746	0.0620962	0.0645756	0.0647922	0.066286	0.0672971	0.0702519	0.0690561	0.0716543	0.0749809	0.0759789	0.0761082	0.0790778	0.0784911	0.0823477	0.0858182	0.0854691	0.0862995	0.0865481	0.082675	0.00565235	0.00380032	0.00259233	0.00215922	0.00182071	0.00175968	0.00154053	0.00131492	0.000951502	0.000939642	0.000369687	NA
TROTTER2010	0.055075	0.0558711	0.0585359	0.0597062	0.0600745	0.0609866	0.0634767	0.0635364	0.064882	0.0659361	0.0687471	0.0675013	0.0699462	0.0731999	0.0741971	0.0743086	0.0772597	0.0767454	0.0804996	0.0838132	0.0834121	0.0842351	0.0843861	0.08057	0.00599491	0.00428527	0.00319582	0.00266499	0.0022833	0.00220116	0.00181708	0.00150407	0.00122102	0.0011534	0.00058576	0.000148103	NA
TROTTER2011	0.0558057	0.0567264	0.0594245	0.0606354	0.0608408	0.0618228	0.0642958	0.0644247	0.0656952	0.0667759	0.0695079	0.0683616	0.0708218	0.0741314	0.0751439	0.0752458	0.0783381	0.0776938	0.0814673	0.0848411	0.0844764	0.0851914	0.0853702	0.0814625	0.00666161	0.00487077	0.00352162	0.00302004	0.00268692	0.00266297	0.00215049	0.00185156	0.00161915	0.00164249	0.000883643	0.000362433	0.000210635	NA
TROTTER2012	0.05759	0.0583977	0.061069	0.0622786	0.0624917	0.0635239	0.066013	0.0661391	0.0675711	0.0685458	0.071174	0.069892	0.0725052	0.0757165	0.0767016	0.0768709	0.0799804	0.0793064	0.083175	0.0865706	0.0862853	0.0870365	0.087228	0.0832181	0.007727	0.00567779	0.00421745	0.00371866	0.00337282	0.00331321	0.00270059	0.00235423	0.00199054	0.00214726	0.00120754	0.000706307	0.00052638	0.00019242	NA
TROTTER2013	0.0560925	0.0569235	0.0596591	0.0608481	0.0611343	0.0621232	0.0647162	0.0648069	0.0662504	0.0672023	0.0698721	0.0686084	0.0711509	0.0743895	0.0754743	0.0755701	0.0786678	0.0781178	0.0819411	0.0852405	0.0850543	0.085772	0.0858643	0.0818791	0.00761547	0.00572604	0.00453505	0.00392572	0.00357751	0.00349045	0.00290008	0.00250043	0.00199436	0.00199289	0.00118049	0.00068417	0.000387264	0.000200664	0.00013034	NA
TROTTER2014	0.0587001	0.0595937	0.0622186	0.0633326	0.063611	0.0646057	0.067142	0.0671645	0.068635	0.069623	0.072193	0.0708648	0.0734071	0.0765979	0.0776391	0.077919	0.081063	0.0804318	0.0845629	0.0877286	0.0875478	0.088239	0.0883396	0.0840785	0.00966947	0.00770131	0.00621961	0.00552651	0.00507571	0.00507531	0.00435407	0.00380552	0.00303012	0.00321754	0.00212572	0.00144395	0.00106787	0.000775152	0.000620176	0.000434502	NA
TROTTER2015	0.0602212	0.0610206	0.0637532	0.0648592	0.0651113	0.0661602	0.068637	0.0688308	0.070249	0.0712929	0.0739277	0.0726677	0.0752501	0.0784487	0.0795243	0.0798619	0.0829289	0.0823329	0.0865941	0.0898623	0.0895657	0.0902703	0.0904412	0.0861398	0.0104053	0.00824322	0.00648757	0.00593549	0.00546125	0.0052181	0.0046187	0.00410619	0.0032976	0.00341823	0.00221402	0.00156539	0.00131453	0.000875662	0.000623382	0.000617275	0.000136275	NA
TROTTER2016	0.0610948	0.061915	0.0645171	0.0656981	0.065971	0.0668946	0.0693528	0.0694665	0.070884	0.0719784	0.0746573	0.0734403	0.0760094	0.07924	0.0803442	0.0805317	0.0837299	0.0831365	0.0873031	0.0906149	0.0904191	0.0910807	0.091254	0.0870591	0.0109323	0.00892813	0.00712635	0.00655448	0.00606913	0.00599299	0.00530222	0.00468262	0.00388254	0.00408622	0.00275046	0.00196759	0.00163795	0.00111722	0.000948435	0.000746623	0.000288463	0.00016071	NA
TROTTER2017	0.0608627	0.0616493	0.0642264	0.0654502	0.0657157	0.0666317	0.069123	0.0692513	0.0706335	0.0716479	0.0743227	0.0730493	0.0756157	0.0788381	0.0798757	0.0800169	0.0831189	0.0825835	0.0867521	0.090034	0.0897788	0.0904008	0.0905646	0.08638	0.0103804	0.00848803	0.00679397	0.00612989	0.00571536	0.00564098	0.00501625	0.00442907	0.00357417	0.00367824	0.00242783	0.00188344	0.0015051	0.00105751	0.00101234	0.000736551	0.000328662	0.000298635	3.95481e-05	NA
TROTTER2018	0.0616509	0.062496	0.065115	0.0663803	0.0666708	0.0675892	0.0700698	0.0701953	0.0716185	0.0727073	0.0754144	0.074141	0.076714	0.0798929	0.0809877	0.0811275	0.084161	0.083727	0.0879206	0.0911545	0.0909353	0.09164	0.0918175	0.08749	0.0105085	0.00838177	0.00673555	0.00617056	0.00566489	0.00547136	0.00502478	0.00457378	0.00354589	0.00380362	0.00268388	0.0020831	0.00174068	0.00133519	0.00123514	0.00102788	0.000512569	0.000371271	0.000214829	0.000188473	NA
TROTTER2019	0.0618741	0.0627905	0.0651689	0.0664224	0.0667953	0.0677541	0.0701736	0.0702404	0.0716655	0.0728797	0.0755054	0.0743055	0.0768987	0.0800744	0.0811374	0.0813564	0.0844626	0.0840233	0.0882115	0.0914584	0.0912637	0.0919437	0.0920625	0.0876043	0.0119526	0.00964425	0.00792777	0.00746542	0.00684463	0.00675781	0.00626264	0.00562783	0.00463713	0.00499154	0.00369402	0.00301875	0.00253331	0.00196885	0.00178039	0.00149224	0.000830342	0.000691516	0.000353808	0.000412707	0.000204525	NA
TROTTER2020	0.0602201	0.0610528	0.0633414	0.0646477	0.0649856	0.0659241	0.068361	0.0683809	0.0697011	0.0709369	0.0735004	0.0722196	0.0747251	0.0778448	0.0788798	0.0791459	0.0821651	0.0817751	0.0858405	0.0890607	0.0888239	0.0894849	0.0894854	0.0850066	0.0115754	0.00944546	0.00790258	0.00741552	0.0068649	0.00670991	0.00622297	0.00570781	0.00479311	0.0051254	0.003835	0.00319761	0.002498	0.00202339	0.00190282	0.00154318	0.00103391	0.000980586	0.000624778	0.000607328	0.000448798	0.000118502	NA
TROTTER2021	0.0612162	0.0620576	0.0644289	0.0656802	0.0659188	0.0668536	0.0693191	0.0692569	0.0705829	0.0718618	0.0742925	0.0729856	0.0755091	0.0786512	0.0797255	0.079943	0.0830041	0.0826207	0.0866704	0.0898653	0.0895932	0.090236	0.0902529	0.0857249	0.0122044	0.0101096	0.00854568	0.00806832	0.00760933	0.00730019	0.00683084	0.00636416	0.00525033	0.00567199	0.00431038	0.00370423	0.00310207	0.00236418	0.00217216	0.0018819	0.00127396	0.0010788	0.000790254	0.000910622	0.000658097	0.000352256	0.000169187	NA
